# Supplementary material for: Hybrid Devulcanized/Vulcanized Crumb Rubber Strategy for High-Performance Asphalt with over 40% Recycled Tire Rubber Content
Source: Polymers (Basel). 2025 Nov 10;17(22):2987. doi: 10.3390/polym17222987 (PMC12656086; doi:10.3390/polym17222987)
Supplement: Supplementary file 1 [file polymers-17-02987-s001.zip]

Archive with 1 entries (1 files):
- polymers-3964217-supplementary.pdf
